# Supplementary material for: Characterization and Identification of the Ent-Kaurane Diterpenoids in Isodonis Excisoidis Herba Using UHPLC-LTQ-Orbitrap-MS
Source: Molecules. 2026 Jan 16;31(2):317. doi: 10.3390/molecules31020317 (PMC12844365; doi:10.3390/molecules31020317)
Supplement: Supplementary file 1 [file molecules-31-00317-s001.zip]

Archive with 1 entries (1 files):
- molecules-4042253-supplementary.pdf
